# Supplementary material for: Correlates of Dietary Changes During COVID-19 in Immunosuppressed Individuals and Their Relatives: Alignment with Nutritional Recommendations
Source: Healthcare (Basel). 2025 Nov 4;13(21):2799. doi: 10.3390/healthcare13212799 (PMC12608984; doi:10.3390/healthcare13212799)
Supplement: Supplementary file 1 [file healthcare-13-02799-s001.zip]

Archive with 1 entries (1 files):
- healthcare-3859923-supplementary.pdf
